# Supplementary material for: AI‐ECG for early detection of atrial fibrillation: First‐year results from a stroke prevention study in Shimizu, Japan
Source: J Arrhythm. 2025 Jul 4;41(4):e70132. doi: 10.1002/joa3.70132 (PMC12227326; doi:10.1002/joa3.70132)
Supplement: Supplementary file 1 — Table S1. Prevalence of AF by risk category in all participants and aged ≥65 years. [file JOA3-41-e70132-s002.xlsx]

## Sheet: Supplementary Table
	AI risk	all participants (AF detected / total, %)	65 Years and older (AF detected / total, %)
	Low	2/239 (0.8%)	2/91 (2.2%)
	Moderate	1/36 (2.8%)	1/14 (7.1%)
	High	3/65 (4.6%)	3/25 (12.0%)
	NA	5/22 (22.7%)	10/143 (30.8%)
	Abbreviations: NA = not applicable
